# Supplementary material for: Reconstructed influenza A/H3N2 infection histories reveal variation in incidence and antibody dynamics over the life course
Source: PLoS Biol. 2024 Nov 7;22(11):e3002864. doi: 10.1371/journal.pbio.3002864 (PMC11542844; doi:10.1371/journal.pbio.3002864)
Supplement: S1 Table — Percentages exclude individuals who declined to answer, were unsure, or had missing data. The data underlying this table can be found at https://doi.org/10.5281/zenodo.12795911. (XLSX) [file pbio.3002864.s035.xlsx]

## Sheet: Sheet1
Self-reported vaccination at time of first serum sample (N=1005)
Never vaccinated	This year	Last year	2-5 years	5+ years
0.883	0.0109	0.0308	0.0278	0.0477
Reported vaccination since last study visit
Visit 2 (N=822)	Visit 3 (N=1020)	Visit 4 (N=1119)
0.017	0.0157	0.00536
