# Supplementary material for: Reconstructed influenza A/H3N2 infection histories reveal variation in incidence and antibody dynamics over the life course
Source: PLoS Biol. 2024 Nov 7;22(11):e3002864. doi: 10.1371/journal.pbio.3002864 (PMC11542844; doi:10.1371/journal.pbio.3002864)
Supplement: S2 Table — Percentages shown are posterior median and 95% credible intervals. Attack rate was defined as the proportion of individuals who were infected at least once in that year. “Reinfected” gives the percentage of people that were infected more than once in a year. Bottom table shows the percentage of individuals that were infected at least once per year in 0, 1, 2, 3, 4, or 5 years between 2010 and 2014 inclusive. The data underlying this table can be found at https://doi.org/10.5281/zenodo.12795911. (XLSX) [file pbio.3002864.s036.xlsx]

## Sheet: Sheet1
Year	Measured strain	Estimated attack rate (%)	Reinfected within same year (%)
2010	A/Perth/2009	28.8% (25.0%-32.2%)	4.25% (3.01%-5.58%)
2011	-	43.2% (40.2%-46.2%)	10.9% (9.00%-12.9%)
2012	A/Texas/2012	25.3% (21.1%-29.2%)	5.23% (3.52%-6.95%)
2013	-	21.2% (16.8%-25.5%)	2.33% (1.21%-3.72%)
2014	A/Hong Kong/2014	62.5% (59.4%-65.6%)	11% (8.72%-13.3%)
Proportion of individuals with different total number of infections from 2010-2014
0	1	2	3	4	5
12.2% (11.2%-13.3%)	32.6% (30.6%-34.6%)	32.9% (30.6%-35.0%)	16.9% (15.0%-18.8%)	4.78% (3.72%-5.93%)	0.531% (0.177%-0.973%)
