# Supplementary material for: Reconstructed influenza A/H3N2 infection histories reveal variation in incidence and antibody dynamics over the life course
Source: PLoS Biol. 2024 Nov 7;22(11):e3002864. doi: 10.1371/journal.pbio.3002864 (PMC11542844; doi:10.1371/journal.pbio.3002864)
Supplement: S3 Table — Values shown are maximum posterior probability estimates from a less flexible version of the model fit to the same data (described in S1 Text). Values shown to 3 significant figures. (XLSX) [file pbio.3002864.s037.xlsx]

## Sheet: Sheet1
Strain	Fixed value
A/HongKong/1968	1.216
A/England/1972	0.387
A/Victoria/1975	-0.643
A/Texas/1977	-0.476
A/Bangkok/1979	-1.392
A/Philippines/1982	-1.139
A/Mississippi/1985	0.139
A/Sichuan/1987	-1.941
A/Beijing/1989	-2.302
A/Beijing/1992	-0.386
A/Wuhan/1995	-1.847
A/Victoria/1998	-0.387
A/Fujian/2000	-0.573
A/Fujian/2002	0.746
A/California/2004	-0.515
A/Brisbane/2007	-0.655
A/Victoria/2009	0.028
A/Perth/2009	-0.984
A/Texas/2012	0.217
A/HongKong/2014	0.027
