# Supplementary material for: Reconstructed influenza A/H3N2 infection histories reveal variation in incidence and antibody dynamics over the life course
Source: PLoS Biol. 2024 Nov 7;22(11):e3002864. doi: 10.1371/journal.pbio.3002864 (PMC11542844; doi:10.1371/journal.pbio.3002864)
Supplement: S4 Table — The data underlying this table can be found at https://doi.org/10.5281/zenodo.12795911. (XLSX) [file pbio.3002864.s038.xlsx]

## Sheet: Sheet1
Parameter	Description	Estimate (posterior median; 95% credible intervals)
µl	Long-term boosting	1.54 (1.50-1.58)
µs	Short-term boosting	1.95 (1.82-2.07)
τ	Antigenic seniority term	0.0329 (0.0307-0.0357)
ω	Waning rate parameter for the short-term response (per 3-months)	0.872 (0.776-1.02)
σl	Long-term cross reactivity	0.0896 (0.0889-0.0898)
σs	Short-term cross reactivity	5.17e-05 (5.7e-06-0.000278)
ε	Standard deviation of observations	0.874 (0.868-0.881)
