# Supplementary material for: Reconstructed influenza A/H3N2 infection histories reveal variation in incidence and antibody dynamics over the life course
Source: PLoS Biol. 2024 Nov 7;22(11):e3002864. doi: 10.1371/journal.pbio.3002864 (PMC11542844; doi:10.1371/journal.pbio.3002864)
Supplement: S5 Table — Uniform priors were used for all parameters. The data underlying this table can be found at https://doi.org/10.5281/zenodo.12795911. (XLSX) [file pbio.3002864.s039.xlsx]

## Sheet: Sheet1
Parameter	Description	Value	Prior lower bound	Prior upper bound	Estimate using the correctly specified model (posterior median; 95% credible intervals)
µl	Long-term boosting	1.8	0	8	1.74 (1.71-1.77)
µs	Short-term boosting	2.7	0	8	2.74 (2.53-2.91)
τ	Antigenic seniority term	0.05	0	1	0.0511 (0.0486-0.0541)
ω	Waning rate parameter for the short-term response (per 3-months)	0.2	0	1	0.216 (0.188-0.231)
σl	Long-term cross reactivity	0.1	0	1	0.101 (0.100-0.102)
σs	Short-term cross reactivity	0.03	0	1	0.0310 (0.0293-0.0329)
ε	Standard deviation of observations	1	0	25	1.00 (0.995-1.01)
